# Supplementary material for: Low rate of SARS-CoV-2 incident infection identified by weekly screening PCR in a prospective year-long cohort study
Source: PLoS One. 2022 Sep 26;17(9):e0274078. doi: 10.1371/journal.pone.0274078 (PMC9512209; doi:10.1371/journal.pone.0274078)
Supplement: S1 Table — (XLSX) [file pone.0274078.s001.xlsx]

## Sheet: Summary All Participants
Summary of Study Participants
age	sex	number_swabs	number_surveys	pcr_pos	number_contacts_within_household(mean)	number_contacts_outside_household(mean)	number_sars2_exposures	vaccine_brand
35-39	Male	60	52	0	2.5	2.35577	0	Moderna
20-24	Female	58	49	0	2.5	4.79167	0	Moderna
25-29	Female	58	52	0	2.5	2.50962	0	Moderna
40-44	Male	58	22	0	2.5	0	0
30-34	Male	57	46	0	0.174419	1.88372	0	Moderna
30-34	Female	57	51	0	7.36275	7.62745	0	Pfizer-BioNTech
35-39	Male	57	37	0	2.22973	0.27027	0	Pfizer-BioNTech
45-49	Male	57	36	1	2.36111	0.888889	0	Pfizer-BioNTech
50-54	Female	57	51	0	2.5	2.87255	0	Moderna
35-39	Male	56	50	1	2.45	8.19	1	Moderna
35-39	Female	56	50	0	2.5	2.84	0	Pfizer-BioNTech
45-49	Male	56	50	0	2.45	0.3	0	Johnson & Johnson
45-49	Female	56	46	0	2.5	3.46739	0	Pfizer-BioNTech
25-29	Female	55	51	0	2.5	2.5	0	Pfizer-BioNTech
30-34	Female	55	51	0	0	2.48039	0	Moderna
35-39	Male	55	51	0	2.5	2.81373	0	Moderna
35-39	Female	55	48	0	3.03333	3.52222	0	Pfizer-BioNTech
40-44	Male	55	52	0	1.93878	0.469388	0	Pfizer-BioNTech
45-49	Male	55	52	0	2.5	2.03846	0	Pfizer-BioNTech
55-59	Female	55	50	0	2.5	1.93	0	Moderna
0-4	Male	54	51	0	2.5	2.65686	0
0-4	Male	54	51	0	2.5	2.65686	0
0-4	Female	54	52	0	8.70408	4.40816	0
0-4	Male	54	52	0	2.5	2.41346	0
10-14	Male	54	46	0	2.5	1.78261	0	Pfizer-BioNTech
10-14	Male	54	25	0	1.45833	4.47917	4	Pfizer-BioNTech
15-19	Male	54	50	1	2.88	8.41	0	Pfizer-BioNTech
20-24	Male	54	51	0	2.76471	4.28431	0	Moderna
25-29	Female	54	51	0	2.5	1.83333	0	Moderna
25-29	Male	54	50	0	1.875	1.32292	0	Moderna
35-39	Male	54	52	0	8.90816	4.79592	0	Moderna
40-44	Female	54	52	0	2.5	0.0480769	0	Pfizer-BioNTech
45-49	Female	54	49	0	2.5	0	1	Moderna
45-49	Female	54	47	0	2.44681	0.957447	2	Pfizer-BioNTech
50-54	Male	54	48	0	11.1522	4.38043	0	Pfizer-BioNTech
50-54	Female	54	49	0	2.5	2.70408	0	Moderna
50-54	Male	54	52	0	0.0510204	2.19388	0	Moderna
55-59	Female	54	50	0	2.67021	27.5213	0	Moderna
55-59	Male	54	43	0	4.7907	1.59302	0	Johnson & Johnson
55-59	Male	54	33	0	2.34848	2.06061	1	Pfizer-BioNTech
60-64	Male	54	49	0	2.5	2.40816	0	Pfizer-BioNTech
60-64	Male	54	52	0	2.5	2.01923	0	Pfizer-BioNTech
60-64	Male	54	51	0	2.5	1.89216	0	Pfizer-BioNTech
60-64	Male	54	40	0	2.5	2.8375	0	Moderna
70-74	Female	54	47	0	2.5	0.265957	0	Pfizer-BioNTech
70-74	Male	54	52	0	2.5	1.30769	0	Pfizer-BioNTech
0-4	Male	53	48	0	3.03333	8.05556	0
5-9	Male	53	52	0	2.65385	9.76923	0
5-9	Female	53	34	0	10.7941	11.6765	0
5-9	Female	53	52	0	3	9.76923	0
5-9	Female	53	46	0	2.5	2.61957	0
10-14	Female	53	37	0	0.540541	0.905405	0	Pfizer-BioNTech
10-14	Male	53	28	0	2.41071	2.60714	0	Pfizer-BioNTech
10-14	Male	53	31	0	2.5	1.6129	0	Pfizer-BioNTech
15-19	Male	53	34	0	2.89706	10.0294	0	Moderna
20-24	Female	53	49	0	2.5	3.4898	0	Moderna
20-24	Male	53	43	0	2.5	1.95	0	Moderna
20-24	Male	53	40	0	2.5	1.75	0	Moderna
20-24	Male	53	52	0	2.5	5.53846	0	Moderna
25-29	Female	53	49	0	2.5	1.37755	0	Moderna
30-34	Female	53	52	0	2.5	0.721154	0	Pfizer-BioNTech
30-34	Male	53	45	0	2.5	0.166667	0	Pfizer-BioNTech
30-34	Female	53	51	0	2.5	3.87255	0	Moderna
35-39	Male	53	52	0	1.97115	3.375	0	Pfizer-BioNTech
35-39	Male	53	44	0	2.68182	1.32955	0	Pfizer-BioNTech
35-39	Female	53	49	0	2.5	4.46939	1	Pfizer-BioNTech
35-39	Female	53	52	0	2.5	0.923077	0	Moderna
35-39	Male	53	51	0	2.65686	5.76471	0	Moderna
35-39	Female	53	39	0	9.44737	3.13158	0	Pfizer-BioNTech
40-44	Female	53	51	0	0	0.208333	0	Pfizer-BioNTech
40-44	Female	53	50	0	2.77	5.66	0	Pfizer-BioNTech
40-44	Female	53	32	0	2.42188	0.9375	0	Moderna
40-44	Female	53	52	0	2.5	2.96154	0	Pfizer-BioNTech
40-44	Male	53	52	0	2.45192	2.60577	0	Moderna
40-44	Male	53	52	0	2.5	4.34615	0	Pfizer-BioNTech
40-44	Female	53	43	0	2.68605	9.47674	0	Moderna
40-44	Male	53	49	0	2.5	0.622449	0	Moderna
40-44	Female	53	52	0	0	5.57692	0	Pfizer-BioNTech
40-44	Female	53	49	0	2.5	8.70408	0	Moderna
40-44	Female	53	50	0	2.5	0	0	Pfizer-BioNTech
40-44	Female	53	52	0	2.5	5.58654	0	Pfizer-BioNTech
40-44	Male	53	52	0	2.5	0.576923	0	Moderna
40-44	Female	53	52	0	0.432692	0.692308	0	Moderna
40-44	Female	53	52	0	3.48077	5.74038	0	Moderna
45-49	Male	53	50	0	2.34043	1.82979	0	Moderna
45-49	Female	53	52	0	0	0.778846	0	Pfizer-BioNTech
45-49	Female	53	52	0	2.5	0.894231	0	Moderna
50-54	Male	53	28	0	2.78571	2.03571	0	Moderna
50-54	Male	53	45	0	2.5	2.38636	0	Moderna
50-54	Male	53	47	0	2.5	0.159574	0	Pfizer-BioNTech
50-54	Female	53	45	0	2.44444	0.277778	0	Moderna
50-54	Female	53	51	0	2.5	9.9	0	Moderna
55-59	Female	53	47	0	2.5	0.319149	0	Moderna
55-59	Male	53	50	0	2.4	1.4	0	Moderna
55-59	Female	53	52	0	2.5	10	0	Pfizer-BioNTech
60-64	Female	53	45	0	2.5	1.75556	0	Moderna
60-64	Male	53	51	0	2.45	0.2	0	Moderna
65-69	Female	53	51	0	3.44118	3.04902	0	Moderna
65-69	Female	53	50	0	2.5	0.153061	0	Pfizer-BioNTech
70-74	Female	53	52	0	2.5	0.384615	0	Moderna
75-79	Female	53	47	0	2.5	2.39362	0	Pfizer-BioNTech
0-4	Female	52	42	0	4.9	4.9125	0
0-4	Female	52	44	0	2.5	14.6395	2
0-4	Female	52	50	0	2.5	12.1	0
0-4	Male	52	49	0	2.5	8.70408	0
0-4	Female	52	51	0	3.28431	10.902	0
0-4	Female	52	50	0	2.39362	5.84043	0
5-9	Female	52	52	0	2.5	2.41346	0
5-9	Male	52	52	0	8.70408	4.40816	0
5-9	Female	52	15	0	3.56667	6.96667	0
10-14	Female	52	31	0	2.5	2.5	0
10-14	Male	52	50	0	2.5	0.51	0	Pfizer-BioNTech
15-19	Female	52	49	0	2.5	2.93878	0	Pfizer-BioNTech
15-19	Female	52	36	0	2.5	2.5	0	Pfizer-BioNTech
20-24	Female	52	50	0	2.45	1.48	0	Moderna
25-29	Female	52	50	0	2.5	2.56122	0	Pfizer-BioNTech
25-29	Female	52	48	0	0	5.21875	0	Pfizer-BioNTech
25-29	Female	52	51	0	2.5	2.18627	0	Moderna
25-29	Female	52	49	0	2.5	2.5	0	Pfizer-BioNTech
25-29	Male	52	52	0	2.5	5.07692	0	Pfizer-BioNTech
30-34	Female	52	48	0	2.44792	2.54167	0	Moderna
30-34	Female	52	43	0	2.37179	2.05128	0	Pfizer-BioNTech
30-34	Female	52	42	0	2.5	2.625	0	Pfizer-BioNTech
30-34	Female	52	48	0	2.5	0.217391	0	Pfizer-BioNTech
30-34	Female	52	50	0	0.35	18.44	0	Pfizer-BioNTech
30-34	Female	52	48	0	2.5	3.73913	0	Moderna
35-39	Female	52	51	0	2.5	1.60784	0	Pfizer-BioNTech
35-39	Male	52	49	0	2.5	2.29787	0	Pfizer-BioNTech
35-39	Male	52	48	0	2.5	7.96739	0	Moderna
35-39	Male	52	46	0	2.5	4.58696	0	Moderna
35-39	Female	52	52	0	2.5	1.88462	0	Pfizer-BioNTech
35-39	Male	52	49	0	2.35417	2.03125	0	Pfizer-BioNTech
35-39	Male	52	48	0	2.28723	1.70213	0	Johnson & Johnson
35-39	Male	52	51	0	2.5	1.82353	0	Pfizer-BioNTech
35-39	Female	52	49	0	2.5	2.69388	0	Moderna
35-39	Female	52	52	0	2.5	2.17308	0	Pfizer-BioNTech
35-39	Male	52	50	0	2.4	0.86	0	Pfizer-BioNTech
40-44	Female	52	46	0	2.3913	0.391304	0	Moderna
40-44	Male	52	47	0	3.11364	0.522727	0	Moderna
40-44	Female	52	52	0	2.5	4.60784	0	Moderna
45-49	Male	52	51	0	2.5	8.1	0	Moderna
45-49	Male	52	50	0	3.47959	11.7653	0	Moderna
45-49	Female	52	50	0	2.5	1.03	0	unknown
45-49	Male	52	31	0	2.5	1.45161	0	Pfizer-BioNTech
45-49	Female	52	52	0	2.5	0.932692	0	Pfizer-BioNTech
45-49	Female	52	40	0	0.5125	1.9375	0	Moderna
45-49	Female	52	52	0	2.5	10.5	0	Moderna
45-49	Male	52	46	0	0	2.5	0	Moderna
50-54	Male	52	45	0	3.1	3.25556	0	Moderna
50-54	unknown	52	50	0	2.5	2.5	0	Pfizer-BioNTech
50-54	Male	52	52	0	2.5	1.11538	0	Pfizer-BioNTech
50-54	Female	52	49	0	2.83333	1.90625	0	Pfizer-BioNTech
50-54	Female	52	51	0	2.44792	2.42708	0	Moderna
50-54	Female	52	15	0	3.56667	4.3	0	Moderna
50-54	Male	52	37	0	2.35294	1.66176	0	Pfizer-BioNTech
50-54	Female	52	51	0	2.35294	3.12745	0	Pfizer-BioNTech
55-59	Female	52	52	0	2.38372	2.27907	0	Pfizer-BioNTech
55-59	Female	52	52	0	2.5	2.36538	0	Moderna
55-59	Female	52	35	0	2.5	0.571429	0	Moderna
55-59	Female	52	51	0	3.28431	5.7451	0	Pfizer-BioNTech
55-59	Male	52	51	0	2.45098	0.0980392	0	Moderna
60-64	Male	52	42	0	2.5	2.14286	0	Moderna
60-64	Female	52	26	0	2	2.75	0	Moderna
60-64	Male	52	50	0	2.4	2.06	0	Moderna
60-64	Male	52	51	0	2.5	0.153061	0	Moderna
75-79	Female	52	50	0	1.85	2.45	0	Pfizer-BioNTech
0-4	Female	51	44	0	2.5	10.314	0
0-4	Male	51	46	0	2.5	9.92391	1	Moderna
0-4	Male	51	44	0	2.44186	16.4186	1
5-9	Female	51	47	0	2.5	3.70213	0
5-9	Male	51	48	0	3.03333	3.17778	0
5-9	Male	51	40	0	9.1	11.25	0
5-9	Male	51	49	0	2.5	8.60204	0
15-19	Male	51	50	0	2.5	0.77	0	Pfizer-BioNTech
15-19	unknown	51	6	0	1.5	7.4	0	Moderna
20-24	Male	51	50	0	2.44792	2.26042	0	Moderna
25-29	Male	51	46	0	2.44318	5.29545	0	Pfizer-BioNTech
25-29	Male	51	48	0	2.44792	4.72917	0	Moderna
25-29	Female	51	47	0	2.5	2.96809	0	Pfizer-BioNTech
25-29	Female	51	14	0	2.32143	0	0
25-29	Male	51	45	0	2.5	5.82222	2	Moderna
25-29	Male	51	48	0	2.5	1.0625	0	Pfizer-BioNTech
30-34	unknown	51	22	0	2.5	1.36364	0	Pfizer-BioNTech
30-34	Female	51	52	0	0	5.22	0	Pfizer-BioNTech
30-34	Female	51	21	0	2.5	7.7	0
35-39	Male	51	50	0	2.5	2.20652	0	Moderna
35-39	Male	51	49	0	2.5	2.17347	0	Pfizer-BioNTech
35-39	Female	51	51	0	0.0490196	0.784314	0	Pfizer-BioNTech
35-39	Male	51	43	0	3.86585	5.23171	0	Pfizer-BioNTech
35-39	Female	51	49	0	2.5	10.7083	0	Moderna
35-39	Female	51	49	0	2.5	2.73469	0	Moderna
35-39	Female	51	48	0	2.33333	5.08889	0	Pfizer-BioNTech
35-39	Female	51	38	0	2.5	2.44737	0	Pfizer-BioNTech
40-44	Female	51	44	0	2.5	1.12791	0	Moderna
40-44	Male	51	30	0	2.41667	3.05	0	Pfizer-BioNTech
40-44	Female	51	35	0	10.7857	11.6429	0	Pfizer-BioNTech
45-49	Female	51	51	0	2.5	1.96809	0	Pfizer-BioNTech
45-49	Female	51	51	0	3.16667	3.72917	1	Pfizer-BioNTech
45-49	Male	51	47	0	2.5	3.39362	2	Pfizer-BioNTech
45-49	Female	51	52	0	2.5	1.65	0	Moderna
45-49	Male	51	48	0	2.66667	2.88542	0	Moderna
55-59	Male	51	49	0	5.11224	10.0306	0	Pfizer-BioNTech
55-59	Male	51	52	0	2.5	1.60577	0	Moderna
70-74	Male	51	52	0	2.45192	0.788462	0	Moderna
unknown	Female	51	29	0	2.5	3.87931	0	Moderna
0-4	Female	50	46	0	2.33696	6.90217	0
5-9	Male	50	51	0	2.5	4.22549	0
5-9	Male	50	50	0	2.34043	0.478723	0
5-9	Female	50	44	0	2.38636	1.25	0
10-14	unknown	50	45	0	2.44444	0.4	0
15-19	Female	50	47	0	2.67021	1.2766	0	Pfizer-BioNTech
15-19	Female	50	47	0	2.5	5.07447	0	Pfizer-BioNTech
20-24	Male	50	50	0	2.5	1.5	0	Pfizer-BioNTech
25-29	Male	50	46	0	2.5	4.19565	0	Pfizer-BioNTech
25-29	Male	50	44	0	2.5	1.94048	0	Moderna
25-29	Female	50	50	0	2.45	5.26	0	Pfizer-BioNTech
25-29	Male	50	52	0	2.5	4.69231	0	Pfizer-BioNTech
35-39	Male	50	42	0	2.5	2.44048	0	Moderna
35-39	Male	50	48	0	2.5	4.20833	0	Pfizer-BioNTech
35-39	Male	50	4	0	2.5	4.33333	0
35-39	Female	50	52	0	1.34615	1.79808	0	Pfizer-BioNTech
40-44	Male	50	52	0	3.57692	5.41346	0	Pfizer-BioNTech
40-44	Male	50	5	0	2.5	5.2	0
40-44	Male	50	18	0	1.94444	1.27778	0	Pfizer-BioNTech
40-44	Female	50	50	0	2.5	5.22	0	Pfizer-BioNTech
40-44	Female	50	47	0	2.5	1.26596	0
40-44	Male	50	27	0	2.5	2.5	0	Pfizer-BioNTech
50-54	Female	50	52	0	2.5	1.49038	0	Moderna
50-54	Female	50	40	0	2.5	1.7125	1	Moderna
50-54	Female	50	49	0	2.94792	4.07292	0	Moderna
50-54	Female	50	45	0	2.5	1.83333	0	Johnson & Johnson
50-54	Female	50	41	0	9.1	12	0	Pfizer-BioNTech
55-59	Male	50	46	0	7.47778	6.77778	0	Pfizer-BioNTech
55-59	Male	50	46	0	0	2.79348	0	Pfizer-BioNTech
55-59	Male	50	52	0	2.5	2.35577	0	Pfizer-BioNTech
65-69	Male	50	44	0	3.67073	5.47561	0	Pfizer-BioNTech
65-69	Female	50	52	0	0.192308	2.82692	0	Pfizer-BioNTech
65-69	Male	50	33	0	2.66667	6.34848	0	Moderna
unknown	Female	50	47	0	2.84043	4.84043	0	Moderna
20-24	Female	49	48	0	2.5	2.66667	0	Moderna
20-24	Female	49	49	0	2.44898	1.9898	0	Moderna
20-24	Female	49	33	0	2.5	1.6875	0	Pfizer-BioNTech
25-29	Female	49	52	0	2.5	3.30769	0	Moderna
25-29	Female	49	48	0	0	1.80682	0	Pfizer-BioNTech
30-34	unknown	49	39	0	2.24359	1.66667	0	Pfizer-BioNTech
30-34	Female	49	48	0	2.5	1.95833	0	Pfizer-BioNTech
30-34	Female	49	45	0	2.44444	0.4	0	Moderna
35-39	Male	49	47	0	2.5	3.48684	0	Pfizer-BioNTech
35-39	Female	49	32	0	2.5	0.887097	0	Pfizer-BioNTech
35-39	Male	49	50	0	0	0.85	0	Moderna
40-44	Female	49	45	0	2.76667	2.31111	0	Pfizer-BioNTech
40-44	Male	49	37	0	2.29167	1.13889	0	Moderna
45-49	Female	49	50	0	2.56	4.91	2	Pfizer-BioNTech
50-54	Female	49	47	0	2.44318	2.26136	0	Pfizer-BioNTech
55-59	Female	49	51	0	2.45098	0.77451	0	Pfizer-BioNTech
55-59	Male	49	42	0	2.5	0.125	0	Moderna
55-59	Female	49	34	0	2.5	4.38235	0	Pfizer-BioNTech
55-59	Male	49	51	0	2.60784	2.71569	0	Moderna
55-59	Male	49	39	1	2.84615	6.85897	1	Pfizer-BioNTech
60-64	Female	49	43	0	2.5	2.2093	0	Pfizer-BioNTech
10-14	Male	48	48	0	2.5	2.67708	0	Pfizer-BioNTech
10-14	Male	48	49	0	2.44898	4.15306	0	Pfizer-BioNTech
15-19	Male	48	16	0	2.5	0	0
20-24	Female	48	42	0	9.54762	2.79762	0	Pfizer-BioNTech
20-24	Male	48	35	0	2.13235	3.38235	0	Moderna
25-29	Female	48	45	0	10.1364	11.1591	0	Pfizer-BioNTech
25-29	Male	48	48	0	2.5	1.125	0	Moderna
25-29	Female	48	42	0	2.32143	4.25	0	Moderna
25-29	Female	48	23	0	3.95455	8.90909	0	Pfizer-BioNTech
25-29	Female	48	44	0	2.44048	4.55952	1	Moderna
30-34	Female	48	50	0	0	0.7	0	Pfizer-BioNTech
30-34	Female	48	49	0	1.95652	1.1087	0	Moderna
30-34	Male	48	48	0	2.44792	4.59375	0	Pfizer-BioNTech
30-34	Female	48	46	0	2.5	3.125	0	Moderna
30-34	Female	48	52	0	2.5	4.32692	0	Moderna
35-39	Female	48	46	0	2.5	3.95652	0	Moderna
35-39	Female	48	32	0	2.26562	1.64062	0	Moderna
35-39	Male	48	37	0	2.2973	1.10811	0	Moderna
35-39	Female	48	29	0	2.5	2.43103	0	Moderna
40-44	Female	48	48	0	2.5	4.09375	0	Moderna
40-44	Male	48	40	0	2.5	2.7973	0	Moderna
45-49	unknown	48	44	0	2.44318	1.19318	0	Johnson & Johnson
45-49	Female	48	44	0	2.5	1.10227	0	Pfizer-BioNTech
45-49	Female	48	14	0	2.5	0.833333	0
50-54	Male	48	37	0	2.43056	3.08108	0	Pfizer-BioNTech
50-54	Male	48	42	0	2.5	3.05	0	Pfizer-BioNTech
65-69	Male	48	20	0	2.9	1	0	Moderna
70-74	Female	48	51	0	2.99	2.3	0	Pfizer-BioNTech
70-74	Male	48	51	0	2.5	2.58	0	Pfizer-BioNTech
70-74	Female	48	46	0	3.03333	0.352273	0	Pfizer-BioNTech
0-4	Female	47	42	0	2.5	6.5	0
20-24	Female	47	26	0	2.5	1.08333	0	Pfizer-BioNTech
20-24	Male	47	13	0	2.5	0.454545	0	Pfizer-BioNTech
25-29	Male	47	45	0	2.67778	4.01111	0	Pfizer-BioNTech
25-29	Female	47	43	0	2.5	4.66279	0	Pfizer-BioNTech
30-34	Female	47	49	0	2.44898	6.91837	0	Pfizer-BioNTech
30-34	Female	47	45	0	2.5	1.63095	0	Pfizer-BioNTech
30-34	Male	47	46	0	3.43478	4.23913	0	Pfizer-BioNTech
30-34	Female	47	38	0	0	4.11842	0	Pfizer-BioNTech
30-34	Male	47	49	0	2.5	10.2959	0	Pfizer-BioNTech
35-39	Female	47	16	0	2.5	7.71875	0	Pfizer-BioNTech
35-39	Female	47	47	0	1.38298	5.81915	1	Moderna
45-49	Female	47	49	0	2.5	2.21429	0	Pfizer-BioNTech
55-59	Male	47	32	0	2.38636	1.84091	0	Pfizer-BioNTech
60-64	Male	47	44	0	2.44318	1.36364	0	Pfizer-BioNTech
60-64	Male	47	50	0	0.69	0	0	Pfizer-BioNTech
65-69	Male	47	39	0	2.87179	0.320513	1	Moderna
0-4	Female	46	46	0	2.5	2.93478	0
5-9	Male	46	45	0	2.5	5.23333	0
20-24	Female	46	41	0	10.5	8.20732	0	Pfizer-BioNTech
20-24	Female	46	41	0	3.1	10.025	0	Moderna
20-24	Female	46	39	0	0.25641	5.65385	0	Moderna
20-24	Male	46	28	0	2.7037	8.92593	0
20-24	Male	46	16	0	2.5	6	0
25-29	Male	46	19	0	2.84211	3.76316	0	Pfizer-BioNTech
25-29	Female	46	26	0	2.5	5.09615	0	Moderna
30-34	Female	46	36	0	2.36111	4.73611	0	Pfizer-BioNTech
30-34	Male	46	45	0	0.116279	11.0116	0	Pfizer-BioNTech
30-34	Female	46	42	0	2.5	3.40476	0	Pfizer-BioNTech
30-34	Female	46	13	0	2.5	0.208333	0	Pfizer-BioNTech
30-34	Male	46	18	0	2.22222	0.138889	0	Moderna
35-39	unknown	46		0
35-39	Female	46	40	0	2.43421	3.14474	0	Moderna
40-44	Female	46	49	0	2.44681	3.7234	0	Pfizer-BioNTech
40-44	Female	46	44	0	2.5	2.86364	0	Pfizer-BioNTech
40-44	Male	46	52	0	2.45	2.89	0	Pfizer-BioNTech
50-54	Female	46	45	0	2.5	5.41111	0	Moderna
50-54	Female	46	49	0	2.44898	1.79592	1	Moderna
55-59	Female	46	52	0	2.45192	2.21154	0	Moderna
65-69	Female	46	9	0	2.5	2.5	0	Pfizer-BioNTech
20-24	Female	45	44	0	3.77273	2.53409	0	Johnson & Johnson
20-24	Female	45	51	0	2.5	3.04902	0	Pfizer-BioNTech
20-24	Female	45	42	0	2.5	2.80769	0	Moderna
25-29	Female	45	24	0	2.39583	0.3125	0	Pfizer-BioNTech
25-29	Male	45	51	0	0.15625	2.77083	0	Pfizer-BioNTech
25-29	Male	45	38	0	2.5	0.657895	0	Pfizer-BioNTech
25-29	Male	45	26	0	2.5	3.30769	0	Pfizer-BioNTech
30-34	Male	45	44	0	2.5	2.03659	0
30-34	Female	45	47	0	1.67021	2.32979	0	Pfizer-BioNTech
30-34	Female	45	48	0	0.677778	5.01111	0	Moderna
35-39	Male	45	44	0	2.5	2.68182	0	Pfizer-BioNTech
35-39	Female	45	42	0	2.5	3.5	0	Moderna
35-39	Female	45	45	0	5.27778	3.15278	0	Pfizer-BioNTech
35-39	Male	45	45	0	2.5	2.32143	0	Moderna
35-39	Male	45	38	0	2.5	3.48684	0	Pfizer-BioNTech
55-59	Male	45	29	0	2.5	0.267857	0	Moderna
60-64	Female	45	45	0	2.44444	3.93333	0	Moderna
0-4	Male	44	45	0	2.5	2.38095	0
0-4	Male	44	41	0	2.5	3.52439	0
5-9	Female	44	41	0	2.5	3.96341	0
5-9	Female	44	39	0	2.4359	3.76923	0
5-9	Female	44	43	0	2.5	4.75581	0
25-29	Male	44	52	0	2.21154	0.865385	0	Moderna
25-29	Male	44	37	0	2.36111	2.45833	0	Pfizer-BioNTech
30-34	Female	44	31	0	2.75806	3.27419	0	Pfizer-BioNTech
30-34	Male	44	26	0	2.30769	0.980769	0	Pfizer-BioNTech
30-34	Female	44	34	0	2.5	3.44118	0	Moderna
30-34	Female	44	43	0	2.5	4.3	0	Pfizer-BioNTech
30-34	Male	44	45	0	2.5	2.38095	0	Pfizer-BioNTech
35-39	Male	44		0
35-39	Female	44	45	0	2.5	1.75556	0	Pfizer-BioNTech
35-39	Male	44	36	0	2.36111	2.29167	0	Moderna
35-39	Female	44	51	0	2.62745	4.69608	0	Pfizer-BioNTech
35-39	Male	44	36	0	2.43056	5.125	0	Moderna
35-39	Female	44	41	0	2.5	3.52439	0	Moderna
35-39	Male	44	39	0	0.576923	0.25641	0	Pfizer-BioNTech
40-44	Male	44	22	0	3.68182	6.97727	0	Moderna
40-44	Male	44	43	0	5.24286	3.11429	0	Pfizer-BioNTech
40-44	Male	44	33	0	0.0806452	2.01613	0	Pfizer-BioNTech
60-64	Female	44	49	0	2.5	2.23958	0	Moderna
60-64	Female	44	49	0	3.175	1	0	Pfizer-BioNTech
65-69	Male	44	43	0	2.5	0.416667	0	Pfizer-BioNTech
70-74	Male	44	44	0	2.38636	0.761364	0	Pfizer-BioNTech
15-19	Male	43	37	0	2.42647	1.83824	0	Pfizer-BioNTech
20-24	Male	43	2	0	6.5	6.5	0	Pfizer-BioNTech
20-24	Female	43	33	0	7.83333	3.89394	0	Pfizer-BioNTech
20-24	Female	43	40	0	0.0641026	1.41026	0	Pfizer-BioNTech
25-29	Female	43	34	0	2.5	2.11765	0	Moderna
35-39	Female	43	41	0	2.5	5.36585	0	Pfizer-BioNTech
35-39	Male	43	35	0	2.5	3.13043	0	Pfizer-BioNTech
35-39	Female	43	35	0	2.42424	0	0	Moderna
40-44	Female	43	46	0	2.67391	5.63043	0	Pfizer-BioNTech
40-44	Male	43	38	0	2.5	2.76316	0	Moderna
55-59	Male	43	47	0	2.44681	3.31915	0	Johnson & Johnson
55-59	Female	43	35	0	2.5	5.62857	1	Johnson & Johnson
70-74	Female	43	40	0	2.5	2.4625	0	Pfizer-BioNTech
0-4	Female	42	37	0	2.5	7.04054	0
0-4	Male	42	42	0	5.24286	3.42857	0
10-14	Female	42	27	0	2.5	3.57407	0
15-19	Male	42	14	0	NA	NA	0
20-24	Male	42	44	0	6.96429	8.95238	0	Moderna
25-29	Male	42	16	0	2.34375	2.375	0	Moderna
25-29	Female	42	10	0	0.25	2.25	0	Moderna
25-29	Male	42	30	0	2.40385	3.46154	0	Pfizer-BioNTech
25-29	Female	42	38	0	2.5	3.21053	0	Moderna
50-54	Female	42	46	0	2.32558	0.348837	0	Pfizer-BioNTech
55-59	Female	42	29	0	2.41071	1.07143	0	Pfizer-BioNTech
70-74	Male	42	36	0	2.22222	1.875	0	Pfizer-BioNTech
20-24	Male	41	48	0	10.7917	9.66667	1	Pfizer-BioNTech
25-29	Male	41	41	0	2.5	2.69512	0	Pfizer-BioNTech
30-34	Male	41	40	0	1.6875	4.35	0	Moderna
35-39	Female	41	33	0	0.0757576	1.13636	0	Pfizer-BioNTech
40-44	Male	41	42	0	2.89024	5.81707	0	Moderna
40-44	Female	41	25	0	2.5	3.66	0	Pfizer-BioNTech
45-49	Male	41	35	0	2.42857	4.45714	0	Moderna
60-64	Male	41	4	0	1.66667	0	0	unknown
80-84	Male	41	49	0	6.58163	10.0714	0	Pfizer-BioNTech
5-9	Female	40	51	0	2.77451	4.51961	0
20-24	Female	40	35	0	9.12857	3.18571	0	Pfizer-BioNTech
20-24	Male	40	4	0	2.5	2.5	0
25-29	Female	40	22	0	2.5	2.54545	0	Moderna
30-34	Female	40	9	0	1.94444	6	0
35-39	Female	40	40	0	2.5	0.875	0	Moderna
35-39	Male	40	22	0	2.38636	2.27273	0	Moderna
45-49	Male	40	46	0	8.36667	10.2333	0	Pfizer-BioNTech
60-64	Male	40	18	0	3.55556	0.694444	0	Pfizer-BioNTech
70-74	Female	40	52	0	3.42308	8.96154	0	Pfizer-BioNTech
5-9	Female	39	28	0	3.09259	7.53704	1	Pfizer-BioNTech
20-24	Female	39	6	0	2	1.5	0
20-24	Male	39	49	0	2.5	6.97959	3	Moderna
25-29	Female	39	37	0	2.5	2.58108	0	Moderna
30-34	Female	39	44	0	2.5	1.63953	0
30-34	Female	39	33	0	2.5	0.606061	0	Pfizer-BioNTech
35-39	Female	39	29	0	2.78571	8.64286	1	Pfizer-BioNTech
45-49	Male	39	38	0	2.5	1.47222	0	Moderna
45-49	Male	39	35	0	2.42424	3.86364	0	Pfizer-BioNTech
50-54	Female	39	31	0	2.5	2.3871	0	Moderna
50-54	Female	39	33	0	2.5	1.93548	0	Moderna
unknown	unknown	39	6	0	1.25	1.66667	0
10-14	Female	38	33	0	1.95312	0.3125	0	Moderna
10-14	Male	38	32	0	4.1	20.95	0
20-24	Female	38	29	0	8.2931	6.98276	0	Moderna
20-24	Female	38	45	0	0.0555556	5.08889	0	Pfizer-BioNTech
25-29	Male	38	2	0	2.5	0	0
30-34	Male	38	34	0	2.5	1.89706	0	Pfizer-BioNTech
35-39	Female	38	36	0	2.5	2.11111	0	Moderna
45-49	Male	38	12	0	1.59091	3	0	Pfizer-BioNTech
55-59	Male	38	22	0	3.84091	6.36364	0	Pfizer-BioNTech
70-74	Male	38	33	0	2.04545	0.227273	0	Moderna
15-19	Male	37	20	0	2.36842	2.28947	0	Pfizer-BioNTech
25-29	Female	37	36	0	1.94444	3.91667	1	Pfizer-BioNTech
35-39	Male	37	39	0	2.70513	5.57692	0	Pfizer-BioNTech
50-54	Female	37	35	0	10.2931	19.7759	0
15-19	Male	36	34	0	2.5	7.53125	0
15-19	Male	36	14	0	2.5	2.5	0
15-19	Female	36	33	0	2.72	17.98	0
20-24	Male	36	13	0	NA	NA	0
30-34	Male	36	32	0	0	0	0
30-34	Male	36	36	0	2.5	4.25	0	Pfizer-BioNTech
35-39	Male	36	42	0	2.38095	6.78571	0
35-39	Male	36	35	0	2.73529	3.83824	0	Pfizer-BioNTech
40-44	Male	36	41	0	2.5	6.59756	0	Pfizer-BioNTech
60-64	Female	36	27	0	3.11538	2.92308	1	Pfizer-BioNTech
20-24	Male	35	16	0	2.5	10.25	0
25-29	Male	35	37	0	2.43243	2.16216	0	Moderna
30-34	Female	35	35	0	2.5	0.285714	0
35-39	Male	35	39	0	0.202703	4.10811	0	Moderna
35-39	Male	35	31	0	2.5	2.05	0	Moderna
40-44	Female	35	24	0	2.3913	1.65217	0	Pfizer-BioNTech
50-54	Male	35	13	0	NA	NA	0
20-24	Female	34	38	0	2.10526	6.92105	0	Pfizer-BioNTech
25-29	Female	34	8	1	2.5	25.5	0
55-59	Female	34	32	0	2.5	3.17188	0	Pfizer-BioNTech
unknown	unknown	34	1	0	NA	NA	0
20-24	Male	33		0
35-39	Female	33	38	0	0.197368	3.07895	0	Pfizer-BioNTech
40-44	Male	33	31	0	2.5	2.03333	0	Pfizer-BioNTech
40-44	Male	33	7	0	2.14286	2.14286	0	Moderna
unknown	unknown	33	2	0	1.25	1.25	0	Pfizer-BioNTech
unknown	unknown	33		0
30-34	Male	32	21	0	3.3	7.3	4
35-39	Male	32	37	0	2.5	1.02941	0	Moderna
35-39	Female	32	18	0	3.07143	14.6071	0
20-24	Female	31	49	0	4.22449	8.54082	0	Pfizer-BioNTech
25-29	Female	31	28	0	0	7.01923	0
30-34	Male	31	34	0	2.5	4.91176	0	Pfizer-BioNTech
35-39	Female	31	44	0	2.5	9.31818	0	Pfizer-BioNTech
35-39	Female	31	26	0	2.5	7.11538	0	Moderna
35-39	Male	31	24	0	2.72917	5.60417	0	Pfizer-BioNTech
50-54	Male	31	25	0	2.39583	1.25	0
25-29	Male	30	30	0	2.5	1.86667	0
40-44	Male	30	52	0	2.5	2.67021	0	Pfizer-BioNTech
unknown	unknown	30	22	0	2.38636	0.931818	0
35-39	Male	29	28	0	2.5	9.96429	0
25-29	Male	28	16	0	2.34375	4.875	0	Pfizer-BioNTech
40-44	Female	28	10	0	2.5	3.05	0	Moderna
10-14	Female	27	7	0	2.5	5.92857	0
35-39	Male	27	16	0	2.5	2.5	0
50-54	Female	27	19	0	2.5	3.34211	0
10-14	Female	26	18	0	2.5	3.02778	0	Pfizer-BioNTech
15-19	Female	26	25	0	2	3.58	4
20-24	Male	26	10	0	5.7	3.05	0
20-24	Male	26	21	0	4.40476	4.16667	0
25-29	Female	26	24	0	2.29167	3.16667	0
25-29	Female	26	32	0	2.5	5.3125	0	Moderna
25-29	Male	26	29	0	0	3.05172	0
0-4	Female	25	8	0	5.875	6.875	0
20-24	Female	25	14	0	7.07143	1.25	0	Pfizer-BioNTech
20-24	Male	25	17	0	5.17647	0.882353	0	Moderna
20-24	Female	25	14	0	2.14286	3.10714	0	Pfizer-BioNTech
35-39	Female	25	26	0	2.30769	2.84615	0
0-4	Female	24	36	0	2.5	4.5303	0
20-24	Male	24	5	0	7.3	5.7	0	Moderna
20-24	Male	24	9	0	0.277778	4.27778	0
25-29	Female	24	8	0	0	2.5	0
50-54	Female	24	33	0	2.90909	2.19697	0	Pfizer-BioNTech
70-74	Male	24	38	0	2.43421	1.31579	0	Pfizer-BioNTech
25-29	Female	23	25	0	2.5	8.42	0	Moderna
30-34	Female	23	26	0	2.5	6.25	0	Moderna
35-39	Female	23	40	0	2.5	0	0	Pfizer-BioNTech
25-29	Female	22	17	0	2.5	2.05882	0
20-24	Male	21	2	0	2.5	0	0
20-24	Female	21	16	0	2.5	9.25	0
20-24	Female	21	16	1	2.5	2.375	1
30-34	Male	21	52	0	0	0.1	0	Pfizer-BioNTech
30-34	Female	20	40	0	2.4375	2.275	1	Pfizer-BioNTech
35-39	Female	20	11	0	2.5	2	0
20-24	Female	19	4	0	6.5	1.875	0	Pfizer-BioNTech
25-29	Male	19	44	0	0	0.178571	0	Pfizer-BioNTech
30-34	Male	19	17	0	2.5	6.23333	0	Pfizer-BioNTech
55-59	Male	19	24	0	8.39474	7	0
unknown	unknown	19	8	0	2.5	2.1875	0
25-29	Female	16	2	0	2.5	2.5	0
55-59	Female	16	13	0	2.5	10.5	0
unknown	unknown	16	1	0			0
20-24	Female	15	11	0	2.5	8.72222	0
0-4	Female	14	15	1	2.5	1.86667	0
30-34	Male	14	1	0	2.5	10.5	0
20-24	Female	13	51	0	2.5	4.57143	0	Moderna
0-4	Male	11	10	0	2.5	12.4	0
0-4	Male	11	10	0	2.5	12.4	0
25-29	Male	11	4	0	4.5	20	0
35-39	Male	11	10	0	5.16667	13.8333	0
35-39	Female	11	10	0	2.5	9.2	0
25-29	Female	8	1	0	2.5	2.5	0
20-24	Female	7	6	0	10.5	2.5	0
20-24	Female	7	33	0	2.83333	6.62121	0	Pfizer-BioNTech
20-24	Female	7	3	0	2.5	2.5	0	Moderna
25-29	Female	7	2	0	2.5	2.5	0
25-29	Female	6	51	1	1.81915	3.24468	1	Moderna
30-34	Female	6	22	0	2.38636	3.59091	0
30-34	Male	6	6	0	2.5	2.5	0
40-44	Female	6	32	0	0.078125	1.10938	0
20-24	Female	5	11	0	9.77273	2.31818	0
20-24	Female	5	3	0	1.25	1.25	0
0-4	Male	4	3	0	2.5	10.5	0
25-29	Female	4	4	0	1.25	0.625	1
25-29	Female	3	6	1	2.5	5.16667	1
45-49	Female	2	9	0	3.11111	22.2778	0
unknown	unknown	2	1	0			0
unknown	unknown	2	1	0			0
25-29	Female	1	1	0	2.5	0	0
5-9	Female	0	0	0

## Sheet: Data by Study Week
Data by Study Week
Number of subjects for each outcome reported
Week	2020-04-05	2020-04-12	2020-04-19	2020-04-26	2020-05-03	2020-05-10	2020-05-17	2020-05-24	2020-05-31	2020-06-07	2020-06-14	2020-06-21	2020-06-28	2020-07-05	2020-07-12	2020-07-19	2020-07-26	2020-08-02	2020-08-09	2020-08-16	2020-08-23	2020-08-30	2020-09-06	2020-09-13	2020-09-20	2020-09-27	2020-10-04	2020-10-11	2020-10-18	2020-10-25	2020-11-01	2020-11-08	2020-11-15	2020-11-22	2020-11-29	2020-12-06	2020-12-13	2020-12-20	2020-12-27	2021-01-03	2021-01-10	2021-01-17	2021-01-24	2021-01-31	2021-02-07	2021-02-14	2021-02-21	2021-02-28	2021-03-07
Number Subjects Enrolled	4	4	6	6	25	69	113	179	235	272	316	359	401	434	474	521	554	553	549	549	549	549	549	549	547	547	547	547	547	547	547	547	547	547	547	547	547	545	545	539	539	539	539	539	538	538	538	538	538
Number of PCR tests	1	4	6	6	25	68	111	177	222	262	302	340	388	412	406	487	508	484	489	495	486	481	483	485	493	489	478	497	488	484	500	497	504	470	490	479	484	453	432	455	466	436	446	458	447	391	427	412	426
Number surveys completed	3	0	4	4	10	31	79	120	148	170	231	294	297	363	385	391	410	425	399	400	382	390	393	389	387	384	423	465	461	450	461	460	462	432	439	463	436	397	388	428	434	412	414	427	414	390	405	410	403
Number fully vaccinated																																									1	17	23	29	42	51	87	148	223
Number reporting any symptom	0	0	0	0	1	4	12	15	20	29	35	53	57	73	65	74	67	70	71	78	55	66	58	69	62	68	87	67	59	63	84	83	63	67	62	64	44	41	45	50	48	53	62	55	42	53	58	55	38
[truncated: 19 more columns]
